# Supplementary material for: Hexatoma (Eriocera) Macquart (Diptera, Limoniidae) from Xizang, China
Source: Zookeys. 2021 Nov 18;1071:155–73. doi: 10.3897/zookeys.1071.66750 (PMC8616890; doi:10.3897/zookeys.1071.66750)
Supplement: XML Treatment for Hexatoma (Eriocera) latigrisea [file zookeys.1071.66750-treatment1.xml]

<!DOCTYPE tp:taxon-treatment
  PUBLIC "-//TaxonX//DTD Taxonomic Treatment Publishing DTD v0 20100105//EN" "tax-treatment-NSO.dtd">
<tp:taxon-treatment xmlns:tp="http://www.plazi.org/taxpub"><tp:treatment-meta><kwd-group><label>Taxon classification</label><kwd>
                <named-content content-type="kingdom">Animalia</named-content>
              </kwd><kwd>
                <named-content content-type="order">Diptera</named-content>
              </kwd><kwd>
                <named-content content-type="family">Limoniidae</named-content>
              </kwd></kwd-group><mixed-citation publication-type="journal"><person-group><name><surname>Zhang</surname><given-names>Bing</given-names></name><name><surname>Yang</surname><given-names>Qicheng</given-names></name><name><surname>Li</surname><given-names>Yan</given-names></name><name><surname>Yang</surname><given-names>Ding</given-names></name></person-group><article-title><italic><tp:taxon-name><tp:taxon-name-part taxon-name-part-type="genus" reg="Hexatoma">Hexatoma</tp:taxon-name-part> (<tp:taxon-name-part taxon-name-part-type="subgenus" reg="Eriocera">Eriocera</tp:taxon-name-part>)</tp:taxon-name></italic> Macquart (<tp:taxon-name><tp:taxon-name-part taxon-name-part-type="order">Diptera</tp:taxon-name-part></tp:taxon-name>, <tp:taxon-name><tp:taxon-name-part taxon-name-part-type="family">Limoniidae</tp:taxon-name-part></tp:taxon-name>) from Xizang, China</article-title><source>Zookeys</source><day>18</day><month>11</month><year>2021</year><volume>1071</volume><fpage>155</fpage><lpage>173</lpage><pub-id pub-id-type="doi">10.3897/zookeys.1071.66750</pub-id></mixed-citation></tp:treatment-meta><tp:nomenclature><tp:taxon-name><object-id xmlns:xlink="http://www.w3.org/1999/xlink" content-type="arpha" xlink:type="simple">A0260828-ED4A-502C-9790-A6B7A4713D4F</object-id><tp:taxon-name-part taxon-name-part-type="genus" reg="Hexatoma">Hexatoma</tp:taxon-name-part> (<tp:taxon-name-part taxon-name-part-type="subgenus" reg="Eriocera">Eriocera</tp:taxon-name-part>) <tp:taxon-name-part taxon-name-part-type="species" reg="latigrisea">latigrisea</tp:taxon-name-part></tp:taxon-name><tp:taxon-authority>Alexander, 1971</tp:taxon-authority><tp:nomenclature-citation-list><tp:nomenclature-citation><tp:taxon-name><tp:taxon-name-part taxon-name-part-type="genus" reg="Hexatoma">Hexatoma</tp:taxon-name-part> (<tp:taxon-name-part taxon-name-part-type="subgenus" reg="Eriocera">Eriocera</tp:taxon-name-part>) <tp:taxon-name-part taxon-name-part-type="species" reg="latigrisea">latigrisea</tp:taxon-name-part></tp:taxon-name><comment>Alexander, 1971: 116. Type locality: India, Assam</comment></tp:nomenclature-citation></tp:nomenclature-citation-list></tp:nomenclature><tp:treatment-sec sec-type="material" id="SECID0EQJAE"><title>Specimens examined.</title><p>2 males (<named-content xmlns:xlink="http://www.w3.org/1999/xlink" content-type="dwc:institutional_code" xlink:type="simple">CAU</named-content>), China: Xizang, Motuo, 80K, 2014.VII.31, Yan Li (light trap). <bold><italic>Holotype</italic></bold>: male, Kujjalong, Kameng, North East Frontier Agency, Assam, 4500 feet, June 28–30, 1961 (Schmid).</p></tp:treatment-sec><tp:treatment-sec sec-type="diagnosis" id="SECID0E4JAE"><title>Diagnosis</title><p>. Antenna has 8 segments. Wing is brown, but narrowly yellow at base; anal cells are much paler; cells <italic>C</italic> and <italic>Sc</italic> are dark yellow; a narrow white discal area is before cord, including cell <italic>R<sub>1</sub></italic> to cell <italic>M</italic>; <italic>m-cu</italic> is nearly at middle of cell <italic>dm</italic>. Posterior margin of male ninth tergite has a V-shaped notch, both sides of notch have a process; interbase is triangular, swollen at base.</p></tp:treatment-sec><tp:treatment-sec sec-type="redescription" id="SECID0ERKAE"><title>Redescription</title><p>. Male (<italic>N</italic> = 2): Body length 18.0–19.8 mm, wing length 14.0–16.7 mm, antenna length 3.6–4.1 mm.</p><p>Thorax (Figs 1, 2) dull black with blackish brown setae. Legs with blackish brown setae; coxae and trochanters blackish brown; basal 5/6 of femora yellow, outer 1/6 dull black; tibiae obscure yellow, black apically; tarsi dark brown. Wing (Figs 1, 3) brown, narrowly yellowed at base; anal cells much paler; cells <italic>C</italic> and <italic>Sc</italic> dark yellow; a narrow white discal area before cord, including cell <italic>R<sub>1</sub></italic> to cell <italic>M</italic>; veins brown, more yellow in brightened areas. Venation: <italic>R<sub>2</sub></italic> moderately oblique, <italic>R<sub>2+3</sub></italic> relatively short, shorter than <italic>R<sub>2</sub></italic>; cell <italic>M<sub>1</sub></italic> lacking; <italic>m-cu</italic> nearly at middle of cell <italic>dm</italic>. Halter (Figs 1, 2) length approximately 2.2 mm, halter stem pale brown with brown setae; knob brown with blackish brown setae.</p><fig id="F1" position="float" orientation="portrait"><object-id xmlns:xlink="http://www.w3.org/1999/xlink" content-type="doi" xlink:type="simple">10.3897/zookeys.1071.66750.figures1-3</object-id><object-id xmlns:xlink="http://www.w3.org/1999/xlink" content-type="arpha" xlink:type="simple">70B2040C-7A63-55B9-9A6C-53652AAC1DAB</object-id><label>Figures 1–3.</label><caption><p><tp:taxon-name><tp:taxon-name-part taxon-name-part-type="genus" reg="Hexatoma">Hexatoma</tp:taxon-name-part> (<tp:taxon-name-part taxon-name-part-type="subgenus" reg="Eriocera">Eriocera</tp:taxon-name-part>) <tp:taxon-name-part taxon-name-part-type="species" reg="latigrisea">latigrisea</tp:taxon-name-part></tp:taxon-name> Alexander, male <bold>1</bold> habitus, lateral view <bold>2</bold> male head and thorax, dorsal view <bold>3</bold> right wing. Scale bars: 1.0 mm (1–3).</p></caption><graphic xmlns:xlink="http://www.w3.org/1999/xlink" xlink:href="zookeys-1071-155-g001.jpg" position="float" orientation="portrait" xlink:type="simple" id="oo_612049.jpg"><uri content-type="original_file" xlink:type="simple">https://binary.pensoft.net/fig/612049</uri></graphic></fig><p>Abdomen (Fig. 1) with short black setae. Segments 1–6 extensively glossy black, segments 7–8 dull black.</p><p>Male terminalia (Figs 1, 4–8) with 180° rotation, dull black with black setae. Posterior margin of ninth tergite with a V-shaped notch, both sides of notch with a lateral projection; posterior margin of ninth sternite with a deep V-shaped shallow; gonocoxite moderately stubby; clasper of gonostylus with long setae at base, slender, terminal spine decurved; lobe of gonostylus short and stout, terminal margin swollen with long setae; interbase triangular; aedeagus longer, apically directed ventrally.</p><fig id="F2" position="float" orientation="portrait"><object-id xmlns:xlink="http://www.w3.org/1999/xlink" content-type="doi" xlink:type="simple">10.3897/zookeys.1071.66750.figures4-8</object-id><object-id xmlns:xlink="http://www.w3.org/1999/xlink" content-type="arpha" xlink:type="simple">71C68B68-7699-5AFA-9B6B-DA6281D88ACD</object-id><label>Figures 4–8.</label><caption><p><tp:taxon-name><tp:taxon-name-part taxon-name-part-type="genus" reg="Hexatoma">Hexatoma</tp:taxon-name-part> (<tp:taxon-name-part taxon-name-part-type="subgenus" reg="Eriocera">Eriocera</tp:taxon-name-part>) <tp:taxon-name-part taxon-name-part-type="species" reg="latigrisea">latigrisea</tp:taxon-name-part></tp:taxon-name> Alexander, male <bold>4</bold> terminalia, dorsal view <bold>5</bold> terminalia, ventral view <bold>6</bold> aedeagal complex, dorsal view <bold>7</bold> aedeagal complex, lateral view <bold>8</bold> aedeagal complex, ventral view. Scale bars: 0.5 mm (4–8).</p></caption><graphic xmlns:xlink="http://www.w3.org/1999/xlink" xlink:href="zookeys-1071-155-g002.jpg" position="float" orientation="portrait" xlink:type="simple" id="oo_612050.jpg"><uri content-type="original_file" xlink:type="simple">https://binary.pensoft.net/fig/612050</uri></graphic></fig></tp:treatment-sec><tp:treatment-sec sec-type="Female" id="SECID0EBOAE"><title>Female</title><p>. Unknown.</p></tp:treatment-sec><tp:treatment-sec sec-type="distribution" id="SECID0EGOAE"><title>Distribution</title><p>. India (Assam), China (Xizang).</p></tp:treatment-sec><tp:treatment-sec sec-type="remarks" id="SECID0ELOAE"><title>Remarks</title><p>. This species was known previously only from India. With the present contribution it is recorded from China for the first time.</p></tp:treatment-sec></tp:taxon-treatment>
