# Supplementary material for: Hexatoma (Eriocera) Macquart (Diptera, Limoniidae) from Xizang, China
Source: Zookeys. 2021 Nov 18;1071:155–73. doi: 10.3897/zookeys.1071.66750 (PMC8616890; doi:10.3897/zookeys.1071.66750)
Supplement: XML Treatment for Hexatoma (Eriocera) nepalensis [file zookeys.1071.66750-treatment2.xml]

<!DOCTYPE tp:taxon-treatment
  PUBLIC "-//TaxonX//DTD Taxonomic Treatment Publishing DTD v0 20100105//EN" "tax-treatment-NSO.dtd">
<tp:taxon-treatment xmlns:tp="http://www.plazi.org/taxpub"><tp:treatment-meta><kwd-group><label>Taxon classification</label><kwd>
                <named-content content-type="kingdom">Animalia</named-content>
              </kwd><kwd>
                <named-content content-type="order">Diptera</named-content>
              </kwd><kwd>
                <named-content content-type="family">Limoniidae</named-content>
              </kwd></kwd-group><mixed-citation publication-type="journal"><person-group><name><surname>Zhang</surname><given-names>Bing</given-names></name><name><surname>Yang</surname><given-names>Qicheng</given-names></name><name><surname>Li</surname><given-names>Yan</given-names></name><name><surname>Yang</surname><given-names>Ding</given-names></name></person-group><article-title><italic><tp:taxon-name><tp:taxon-name-part taxon-name-part-type="genus" reg="Hexatoma">Hexatoma</tp:taxon-name-part> (<tp:taxon-name-part taxon-name-part-type="subgenus" reg="Eriocera">Eriocera</tp:taxon-name-part>)</tp:taxon-name></italic> Macquart (<tp:taxon-name><tp:taxon-name-part taxon-name-part-type="order">Diptera</tp:taxon-name-part></tp:taxon-name>, <tp:taxon-name><tp:taxon-name-part taxon-name-part-type="family">Limoniidae</tp:taxon-name-part></tp:taxon-name>) from Xizang, China</article-title><source>Zookeys</source><day>18</day><month>11</month><year>2021</year><volume>1071</volume><fpage>155</fpage><lpage>173</lpage><pub-id pub-id-type="doi">10.3897/zookeys.1071.66750</pub-id></mixed-citation></tp:treatment-meta><tp:nomenclature><tp:taxon-name><object-id xmlns:xlink="http://www.w3.org/1999/xlink" content-type="arpha" xlink:type="simple">EF46BDA6-669B-5CC3-9870-F48283AA5FA1</object-id><tp:taxon-name-part taxon-name-part-type="genus" reg="Hexatoma">Hexatoma</tp:taxon-name-part> (<tp:taxon-name-part taxon-name-part-type="subgenus" reg="Eriocera">Eriocera</tp:taxon-name-part>) <tp:taxon-name-part taxon-name-part-type="species" reg="nepalensis">nepalensis</tp:taxon-name-part></tp:taxon-name><tp:taxon-authority>(Westwood, 1836)</tp:taxon-authority><tp:nomenclature-citation-list><tp:nomenclature-citation><tp:taxon-name>
                  <tp:taxon-name-part taxon-name-part-type="genus" reg="Caloptera">Caloptera</tp:taxon-name-part>
                  <tp:taxon-name-part taxon-name-part-type="species" reg="nepalensis">nepalensis</tp:taxon-name-part>
                </tp:taxon-name><comment>Westwood, 1836: 681. Type locality: Nepal.</comment></tp:nomenclature-citation><tp:nomenclature-citation><tp:taxon-name>
                  <tp:taxon-name-part taxon-name-part-type="genus" reg="Pterocosmus">Pterocosmus</tp:taxon-name-part>
                  <tp:taxon-name-part taxon-name-part-type="species" reg="velutinus">velutinus</tp:taxon-name-part>
                </tp:taxon-name><comment>Walker, 1848: 79. Type locality: Nepal.</comment></tp:nomenclature-citation><tp:nomenclature-citation><tp:taxon-name>
                  <tp:taxon-name-part taxon-name-part-type="genus" reg="Lechria">Lechria</tp:taxon-name-part>
                  <tp:taxon-name-part taxon-name-part-type="species" reg="nepalensis">nepalensis</tp:taxon-name-part>
                </tp:taxon-name><comment>Brunetti, 1918: 317. Type locality: Nepal (Katmandu).</comment></tp:nomenclature-citation><tp:nomenclature-citation><tp:taxon-name>
                  <tp:taxon-name-part taxon-name-part-type="genus" reg="Eriocera">Eriocera</tp:taxon-name-part>
                  <tp:taxon-name-part taxon-name-part-type="species" reg="nepalensis">nepalensis</tp:taxon-name-part>
                </tp:taxon-name><comment>Westw. (= <italic>velutina</italic>, Walk.): <xref ref-type="bibr" rid="B11">Edwards 1921</xref>: 76.</comment></tp:nomenclature-citation><tp:nomenclature-citation><tp:taxon-name>
                  <tp:taxon-name-part taxon-name-part-type="genus" reg="Pterocosmus">Pterocosmus</tp:taxon-name-part>
                  <tp:taxon-name-part taxon-name-part-type="species" reg="velutinus">velutinus</tp:taxon-name-part>
                </tp:taxon-name><comment>(<tp:taxon-name><tp:taxon-name-part taxon-name-part-type="genus" reg="Eriocera">Eriocera</tp:taxon-name-part><tp:taxon-name-part taxon-name-part-type="species" reg="nepalensis">nepalensis</tp:taxon-name-part></tp:taxon-name>): <xref ref-type="bibr" rid="B11">Edwards 1921</xref>: 99.</comment></tp:nomenclature-citation><tp:nomenclature-citation><tp:taxon-name>
                  <tp:taxon-name-part taxon-name-part-type="genus" reg="Lechria">Lechria</tp:taxon-name-part>
                  <tp:taxon-name-part taxon-name-part-type="species" reg="nepalensis">nepalensis</tp:taxon-name-part>
                </tp:taxon-name><comment>: <xref ref-type="bibr" rid="B12">Edwards 1924</xref>: 301.</comment></tp:nomenclature-citation><tp:nomenclature-citation><tp:taxon-name><tp:taxon-name-part taxon-name-part-type="genus" reg="Trichoneura">Trichoneura</tp:taxon-name-part> (<tp:taxon-name-part taxon-name-part-type="subgenus" reg="Xipholimnobia">Xipholimnobia</tp:taxon-name-part>) <tp:taxon-name-part taxon-name-part-type="species" reg="nepalensis">nepalensis</tp:taxon-name-part></tp:taxon-name><comment>: <xref ref-type="bibr" rid="B3">Alexander 1963</xref>: 24; <xref ref-type="bibr" rid="B4">Alexander 1968</xref>: 95.</comment></tp:nomenclature-citation><tp:nomenclature-citation><tp:taxon-name><tp:taxon-name-part taxon-name-part-type="genus" reg="Hexatoma">Hexatoma</tp:taxon-name-part> (<tp:taxon-name-part taxon-name-part-type="subgenus" reg="Eriocera">Eriocera</tp:taxon-name-part>) <tp:taxon-name-part taxon-name-part-type="species" reg="nepalensis">nepalensis</tp:taxon-name-part></tp:taxon-name><comment>: <xref ref-type="bibr" rid="B15">Mitra et al. 2006</xref>: 234; <xref ref-type="bibr" rid="B14">Men and Yu 2015</xref>: 165.</comment></tp:nomenclature-citation></tp:nomenclature-citation-list></tp:nomenclature><tp:treatment-sec sec-type="material" id="SECID0ENUAE"><title>Specimens examined</title><p>. 1 male (<named-content xmlns:xlink="http://www.w3.org/1999/xlink" content-type="dwc:institutional_code" xlink:type="simple">CAU</named-content>), China: Xizang, Chayu, 1570 m, 1978.VI.25, Fasheng Li. 1 male (<named-content xmlns:xlink="http://www.w3.org/1999/xlink" content-type="dwc:institutional_code" xlink:type="simple">CAU</named-content>), China: Xizang, Chayu, 1700 m, 1978.VI.26, Fasheng Li. 1 male (<named-content xmlns:xlink="http://www.w3.org/1999/xlink" content-type="dwc:institutional_code" xlink:type="simple">CAU</named-content>), China: Xizang, Beibeng, 2014.VII.27, Yan Li. 1 female (<named-content xmlns:xlink="http://www.w3.org/1999/xlink" content-type="dwc:institutional_code" xlink:type="simple">CAU</named-content>), China: Xizang, Chayu, 2014.VIII.3, Yan Li. 1 male, 2 females (<named-content xmlns:xlink="http://www.w3.org/1999/xlink" content-type="dwc:institutional_code" xlink:type="simple">CAU</named-content>), China: Xizang, Linzhi, Gongbujiangda, Ganglangcun. <bold><italic>Holotype</italic></bold>: male, Nepal, Hardwicke Bequest; accession no. NHMUK010397658, <abbrev xmlns:xlink="http://www.w3.org/1999/xlink" xlink:title="Natural History Museum" id="ABBRID0EKVAE" xlink:type="simple">BMNH</abbrev>(E)247599 (<abbrev xmlns:xlink="http://www.w3.org/1999/xlink" xlink:title="Natural History Museum" id="ABBRID0EOVAE" xlink:type="simple">BMNH</abbrev>).</p></tp:treatment-sec><tp:treatment-sec sec-type="diagnosis" id="SECID0ESVAE"><title>Diagnosis</title><p>. Antenna has 8 segments. Wing is brown, but yellowed at basal 1/5; anal cells are much paler; a white discal area is before cord, including cell <italic>R<sub>1</sub></italic> to cell <italic>CuA<sub>1</sub></italic>; <italic>m-cu</italic> is near 2/3 of cell <italic>dm</italic>. Posterior margin of tergite 9 is produced; interbase is triangular, stubby at base.</p></tp:treatment-sec><tp:treatment-sec sec-type="redescription" id="SECID0EEWAE"><title>Redescription</title><p>. Male (<italic>N</italic> = 4): Body length 12.5–22.5 mm, wing length 12.4–15.5 mm, antenna length 3.3–3.8 mm.</p><p>Head (Figs 9–11) velvet black with black setae. Rostrum and palpus blackish brown. Antenna 8 segmented, blackish brown with brown setae.</p><fig id="F3" position="float" orientation="portrait"><object-id xmlns:xlink="http://www.w3.org/1999/xlink" content-type="doi" xlink:type="simple">10.3897/zookeys.1071.66750.figure9</object-id><object-id xmlns:xlink="http://www.w3.org/1999/xlink" content-type="arpha" xlink:type="simple">D4BE6089-AFF9-5B5B-87D1-882F1DF30380</object-id><label>Figure 9.</label><caption><p><tp:taxon-name><tp:taxon-name-part taxon-name-part-type="genus" reg="Hexatoma">Hexatoma</tp:taxon-name-part> (<tp:taxon-name-part taxon-name-part-type="subgenus" reg="Eriocera">Eriocera</tp:taxon-name-part>) <tp:taxon-name-part taxon-name-part-type="species" reg="nepalensis">nepalensis</tp:taxon-name-part></tp:taxon-name> (Westwood, 1836), male. Photo by Qicheng Yang.</p></caption><graphic xmlns:xlink="http://www.w3.org/1999/xlink" xlink:href="zookeys-1071-155-g003.jpg" position="float" orientation="portrait" xlink:type="simple" id="oo_612051.jpg"><uri content-type="original_file" xlink:type="simple">https://binary.pensoft.net/fig/612051</uri></graphic></fig><p>Thorax (Figs 9–11) velvet black with blackish brown setae. Legs with blackish brown setae; coxae and trochanters velvet black with long setae; femora, tibiae and tarsi blackish brown. Wing (Figs 9–10, 16) brown, basal 1/5 yellowed, anal cells much paler; a white discal area before cord, including cell <italic>R<sub>1</sub></italic> to cell <italic>CuA<sub>1</sub></italic>; veins brown, more yellowed in brightened areas. Venation: <italic>R<sub>2</sub></italic> oblique, <italic>R<sub>2+3</sub></italic> relatively short, shorter than <italic>R<sub>2</sub></italic>; cell <italic>M<sub>1</sub></italic> lacking; <italic>m-cu</italic> near 2/3 of cell <italic>dm</italic>. Halter (Figs 9–11) length approximately 2.1 mm, grayish brown with blackish brown setae.</p><fig id="F4" position="float" orientation="portrait"><object-id xmlns:xlink="http://www.w3.org/1999/xlink" content-type="doi" xlink:type="simple">10.3897/zookeys.1071.66750.figures10-16</object-id><object-id xmlns:xlink="http://www.w3.org/1999/xlink" content-type="arpha" xlink:type="simple">06D8BFB1-DF88-54E0-A303-02A58B67C297</object-id><label>Figures 10–16.</label><caption><p><tp:taxon-name><tp:taxon-name-part taxon-name-part-type="genus" reg="Hexatoma">Hexatoma</tp:taxon-name-part> (<tp:taxon-name-part taxon-name-part-type="subgenus" reg="Eriocera">Eriocera</tp:taxon-name-part>) <tp:taxon-name-part taxon-name-part-type="species" reg="nepalensis">nepalensis</tp:taxon-name-part></tp:taxon-name> (Westwood, 1836) <bold>10</bold> male habitus, lateral view <bold>11</bold> male head and thorax, dorsal view <bold>12</bold> female habitus, lateral view <bold>13</bold> ovipositor, dorsal view <bold>14</bold> ovipositor, ventral view <bold>15</bold> ovipositor, lateral view <bold>16</bold> male right wing. Scale bars: 1 mm (10–16).</p></caption><graphic xmlns:xlink="http://www.w3.org/1999/xlink" xlink:href="zookeys-1071-155-g004.jpg" position="float" orientation="portrait" xlink:type="simple" id="oo_612052.jpg"><uri content-type="original_file" xlink:type="simple">https://binary.pensoft.net/fig/612052</uri></graphic></fig><p>Abdomen (Figs 9–10) with short black setae. Segments 2–5 elongate, shining black at base, pale white gray in middle, velvet black at tip; segments 1 and 6–7 velvet black; segment 8 shining black.</p><p>Male terminalia (Figs 9–10, 17–21) shining black with blackish brown setae. Posterior margin of ninth tergite produced, its margin concave; posterior margin of ninth sternite with a deep U-shaped shallow; gonocoxite moderately stubby; clasper of gonostylus with long setae at base, slender, terminal spine decurved; lobe of gonostylus short and stout, terminal margin swollen with long setae; interbase triangular, stubby at base; aedeagus longer, apically directed ventrally.</p><fig id="F5" position="float" orientation="portrait"><object-id xmlns:xlink="http://www.w3.org/1999/xlink" content-type="doi" xlink:type="simple">10.3897/zookeys.1071.66750.figures17-21</object-id><object-id xmlns:xlink="http://www.w3.org/1999/xlink" content-type="arpha" xlink:type="simple">97B12D26-C5ED-54C1-A04A-47FAD57F4A51</object-id><label>Figures 17–21.</label><caption><p><tp:taxon-name><tp:taxon-name-part taxon-name-part-type="genus" reg="Hexatoma">Hexatoma</tp:taxon-name-part> (<tp:taxon-name-part taxon-name-part-type="subgenus" reg="Eriocera">Eriocera</tp:taxon-name-part>) <tp:taxon-name-part taxon-name-part-type="species" reg="nepalensis">nepalensis</tp:taxon-name-part></tp:taxon-name> (Westwood, 1836), male <bold>17</bold> terminalia, dorsal view <bold>18</bold> terminalia, ventral view <bold>19</bold> aedeagal complex, dorsal view <bold>20</bold> aedeagal complex, lateral view <bold>21</bold> aedeagal complex, ventral view. Scale bars: 0.5 mm (17–21).</p></caption><graphic xmlns:xlink="http://www.w3.org/1999/xlink" xlink:href="zookeys-1071-155-g005.jpg" position="float" orientation="portrait" xlink:type="simple" id="oo_612053.jpg"><uri content-type="original_file" xlink:type="simple">https://binary.pensoft.net/fig/612053</uri></graphic></fig><p><bold>Female</bold> (<italic>N</italic>=3): Body length 17.3–19.4 mm, wing length 13.3–15.4 mm, antenna length 3.6–4.4 mm.</p><p>Female (Figs 12–15) resembles male. Abdomen shorter; tergites 2, 4–5 pale white gray at base, velvet black at tip; tergites 1, 3, 6–7 velvet black; sternites 1–7 velvet black; segment 8 velvet orange.</p><p>Ovipositor (Figs 12–15) elongate, velvet orange. Cercus narrowed toward tip. Hypogynial valve shorter, narrowed toward tip.</p></tp:treatment-sec><tp:treatment-sec sec-type="distribution" id="SECID0E51AE"><title>Distribution</title><p>. Afghanistan; China (Sichuan, Guangdong, Xizang), India (Assam and/or Arunachal Pradesh), Malaysia (Peninsula), Nepal.</p></tp:treatment-sec><tp:treatment-sec sec-type="remarks" id="SECID0ED2AE"><title>Remarks</title><p>. This species is here recorded from Xizang, China for the first time.</p></tp:treatment-sec><ref-list><ref id="B11"><mixed-citation xmlns:xlink="http://www.w3.org/1999/xlink" xlink:type="simple"><person-group><name name-style="western"><surname>Edwards</surname><given-names>FW</given-names></name></person-group> (<year>1921</year>) The Old-World species of <italic><tp:taxon-name><tp:taxon-name-part taxon-name-part-type="genus">Eriocera</tp:taxon-name-part></tp:taxon-name></italic> in the British Museum collection (<tp:taxon-name><tp:taxon-name-part taxon-name-part-type="order">Diptera</tp:taxon-name-part></tp:taxon-name>, <tp:taxon-name><tp:taxon-name-part taxon-name-part-type="family">Tipulidae</tp:taxon-name-part></tp:taxon-name>). Annals and Magazine of Natural History (9)8: 67–99. <ext-link xlink:type="simple" ext-link-type="doi" xlink:href="10.1080/00222932108632559">https://doi.org/10.1080/00222932108632559</ext-link></mixed-citation></ref><ref id="B12"><mixed-citation xmlns:xlink="http://www.w3.org/1999/xlink" xlink:type="simple"><person-group><name name-style="western"><surname>Edwards</surname><given-names>FW</given-names></name></person-group> (<year>1924</year>) <article-title>Notes on the types of <tp:taxon-name><tp:taxon-name-part taxon-name-part-type="order">Diptera</tp:taxon-name-part></tp:taxon-name><tp:taxon-name><tp:taxon-name-part taxon-name-part-type="suborder">Nematocera</tp:taxon-name-part></tp:taxon-name> (<tp:taxon-name><tp:taxon-name-part taxon-name-part-type="family">Mycetophilidae</tp:taxon-name-part></tp:taxon-name> and <tp:taxon-name><tp:taxon-name-part taxon-name-part-type="family">Tipulidae</tp:taxon-name-part></tp:taxon-name>), described by Mr. E. Brunetti.</article-title><source>Records of the Indian Museum</source><volume>26</volume>: <fpage>291</fpage>–<lpage>307</lpage>.</mixed-citation></ref><ref id="B3"><mixed-citation xmlns:xlink="http://www.w3.org/1999/xlink" xlink:type="simple"><person-group><name name-style="western"><surname>Alexander</surname><given-names>CP</given-names></name></person-group> (<year>1963</year>) <article-title>Classification and synonymy of the crane-flies described by Enrico Brunetti (<tp:taxon-name><tp:taxon-name-part taxon-name-part-type="order">Diptera</tp:taxon-name-part></tp:taxon-name>: Families <tp:taxon-name><tp:taxon-name-part taxon-name-part-type="family">Ptychopteridae</tp:taxon-name-part></tp:taxon-name>, <tp:taxon-name><tp:taxon-name-part taxon-name-part-type="family">Trichoceridae</tp:taxon-name-part></tp:taxon-name> and <tp:taxon-name><tp:taxon-name-part taxon-name-part-type="family">Tipulidae</tp:taxon-name-part></tp:taxon-name>).</article-title><source>Records of the Indian Museum</source><volume>59</volume>: <fpage>19</fpage>–<lpage>34</lpage>.</mixed-citation></ref><ref id="B4"><mixed-citation xmlns:xlink="http://www.w3.org/1999/xlink" xlink:type="simple"><person-group><name name-style="western"><surname>Alexander</surname><given-names>CP</given-names></name></person-group> (<year>1968</year>) <article-title>The crane flies (<tp:taxon-name><tp:taxon-name-part taxon-name-part-type="family">Trichoceridae</tp:taxon-name-part></tp:taxon-name> and <tp:taxon-name><tp:taxon-name-part taxon-name-part-type="family">Tipulidae</tp:taxon-name-part></tp:taxon-name>: <tp:taxon-name><tp:taxon-name-part taxon-name-part-type="order">Diptera</tp:taxon-name-part></tp:taxon-name>).</article-title><source>Khumbu Himal</source><volume>3</volume>: <fpage>82</fpage>–<lpage>100</lpage>.</mixed-citation></ref><ref id="B15"><mixed-citation xmlns:xlink="http://www.w3.org/1999/xlink" xlink:type="simple"><person-group><name name-style="western"><surname>Mitra</surname><given-names>B</given-names></name><name name-style="western"><surname>Lahiri</surname><given-names>AR</given-names></name><name name-style="western"><surname>Mukherjee</surname><given-names>M</given-names></name></person-group> (<year>2006</year>) <tp:taxon-name><tp:taxon-name-part taxon-name-part-type="class">Insecta</tp:taxon-name-part></tp:taxon-name>: <tp:taxon-name><tp:taxon-name-part taxon-name-part-type="order">Diptera</tp:taxon-name-part></tp:taxon-name>: <tp:taxon-name><tp:taxon-name-part taxon-name-part-type="suborder">Nematocera</tp:taxon-name-part></tp:taxon-name>. State Fauna Series 13, Fauna of Arunachal Pradesh 2: 225–255.</mixed-citation></ref><ref id="B14"><mixed-citation xmlns:xlink="http://www.w3.org/1999/xlink" xlink:type="simple"><person-group><name name-style="western"><surname>Men</surname><given-names>Q</given-names></name><name name-style="western"><surname>Yu</surname><given-names>D</given-names></name></person-group> (<year>2015</year>) <article-title>One new species of the subgenus <tp:taxon-name><tp:taxon-name-part taxon-name-part-type="genus">Hexatoma</tp:taxon-name-part> (<tp:taxon-name-part taxon-name-part-type="subgenus">Eriocera</tp:taxon-name-part>)</tp:taxon-name> Macquart (<tp:taxon-name><tp:taxon-name-part taxon-name-part-type="order">Diptera</tp:taxon-name-part></tp:taxon-name>, <tp:taxon-name><tp:taxon-name-part taxon-name-part-type="family">Limoniidae</tp:taxon-name-part></tp:taxon-name>) from China, with a key to Chinese species.</article-title><source>ZooKeys</source><volume>477</volume>: <fpage>157</fpage>–<lpage>171</lpage>. <ext-link xlink:type="simple" ext-link-type="doi" xlink:href="10.3897/zookeys.477.7570">https://doi.org/10.3897/zookeys.477.7570</ext-link></mixed-citation></ref></ref-list></tp:taxon-treatment>
