# Supplementary material for: Hexatoma (Eriocera) Macquart (Diptera, Limoniidae) from Xizang, China
Source: Zookeys. 2021 Nov 18;1071:155–73. doi: 10.3897/zookeys.1071.66750 (PMC8616890; doi:10.3897/zookeys.1071.66750)
Supplement: XML Treatment for Hexatoma (Eriocera) paragnava [file zookeys.1071.66750-treatment3.xml]

<!DOCTYPE tp:taxon-treatment
  PUBLIC "-//TaxonX//DTD Taxonomic Treatment Publishing DTD v0 20100105//EN" "tax-treatment-NSO.dtd">
<tp:taxon-treatment xmlns:tp="http://www.plazi.org/taxpub"><tp:treatment-meta><kwd-group><label>Taxon classification</label><kwd>
                <named-content content-type="kingdom">Animalia</named-content>
              </kwd><kwd>
                <named-content content-type="order">Diptera</named-content>
              </kwd><kwd>
                <named-content content-type="family">Limoniidae</named-content>
              </kwd></kwd-group><mixed-citation publication-type="journal"><person-group><name><surname>Zhang</surname><given-names>Bing</given-names></name><name><surname>Yang</surname><given-names>Qicheng</given-names></name><name><surname>Li</surname><given-names>Yan</given-names></name><name><surname>Yang</surname><given-names>Ding</given-names></name></person-group><article-title><italic><tp:taxon-name><tp:taxon-name-part taxon-name-part-type="genus" reg="Hexatoma">Hexatoma</tp:taxon-name-part> (<tp:taxon-name-part taxon-name-part-type="subgenus" reg="Eriocera">Eriocera</tp:taxon-name-part>)</tp:taxon-name></italic> Macquart (<tp:taxon-name><tp:taxon-name-part taxon-name-part-type="order">Diptera</tp:taxon-name-part></tp:taxon-name>, <tp:taxon-name><tp:taxon-name-part taxon-name-part-type="family">Limoniidae</tp:taxon-name-part></tp:taxon-name>) from Xizang, China</article-title><source>Zookeys</source><day>18</day><month>11</month><year>2021</year><volume>1071</volume><fpage>155</fpage><lpage>173</lpage><pub-id pub-id-type="doi">10.3897/zookeys.1071.66750</pub-id></mixed-citation></tp:treatment-meta><tp:nomenclature><tp:taxon-name><object-id xmlns:xlink="http://www.w3.org/1999/xlink" content-type="arpha" xlink:type="simple">7178BB81-9F29-5EBF-A15E-668B11802478</object-id><tp:taxon-name-part taxon-name-part-type="genus" reg="Hexatoma">Hexatoma</tp:taxon-name-part> (<tp:taxon-name-part taxon-name-part-type="subgenus" reg="Eriocera">Eriocera</tp:taxon-name-part>) <tp:taxon-name-part taxon-name-part-type="species" reg="paragnava">paragnava</tp:taxon-name-part></tp:taxon-name><tp:taxon-authority>Alexander, 1973</tp:taxon-authority><tp:nomenclature-citation-list><tp:nomenclature-citation><tp:taxon-name><tp:taxon-name-part taxon-name-part-type="genus" reg="Hexatoma">Hexatoma</tp:taxon-name-part> (<tp:taxon-name-part taxon-name-part-type="subgenus" reg="Eriocera">Eriocera</tp:taxon-name-part>) <tp:taxon-name-part taxon-name-part-type="species" reg="paragnava">paragnava</tp:taxon-name-part></tp:taxon-name><comment>Alexander, 1973: 7. Type locality: India, Assam.</comment></tp:nomenclature-citation></tp:nomenclature-citation-list></tp:nomenclature><tp:treatment-sec sec-type="material" id="SECID0EA4AE"><title>Specimens examined</title><p>. 19 males, 2 females (<named-content xmlns:xlink="http://www.w3.org/1999/xlink" content-type="dwc:institutional_code" xlink:type="simple">CAU</named-content>), China: Xizang, Motuo, Beibeng, Jiangxincun, 800 m, 2019.V.29, Qicheng Yang (light trap). 1 female (<named-content xmlns:xlink="http://www.w3.org/1999/xlink" content-type="dwc:institutional_code" xlink:type="simple">CAU</named-content>), China: Xizang, Motuo, Beibeng, Jiangxincun, 800 m, 2019.V.30, Qicheng Yang (light trap). 4 males, 3 females (<named-content xmlns:xlink="http://www.w3.org/1999/xlink" content-type="dwc:institutional_code" xlink:type="simple">CAU</named-content>), China: Xizang, Motuo, 2019.V.31, Qicheng Yang (light trap).</p></tp:treatment-sec><tp:treatment-sec sec-type="diagnosis" id="SECID0ES4AE"><title>Diagnosis</title><p>. Front and mouth parts are very reduced; antenna is very long and 6-segmented; vertical tubercle is very large. Wing is pale yellow; <italic>m-cu</italic> is near 1/6 of cell <italic>dm</italic>. Posterior margin of ninth tergite has a U-shaped notch; interbase is two-layered membranous structure with spine-like apex.</p></tp:treatment-sec><tp:treatment-sec sec-type="redescription" id="SECID0E34AE"><title>Redescription</title><p>. Male (<italic>N</italic>=23): Body length 8.6–11.0 mm, wing length 10.2–15.0 mm, antenna length 35.5–47.0 mm.</p><p>Head (Figs 22–23) brown. Front and mouth parts very reduced, brownish yellow, palpus brown. Antenna 6-segmented, very long approximately three or four times as long as wing; scape and pedicel shorter, brownish yellow; flagellum very long, first flagellomere brownish yellow at base, brown at tip; remainder of flagellum brown with short blackish brown setae. Vertical tubercle more brown, very large, bulbous with setae on posterior aspect.</p><fig id="F6" position="float" orientation="portrait"><object-id xmlns:xlink="http://www.w3.org/1999/xlink" content-type="doi" xlink:type="simple">10.3897/zookeys.1071.66750.figures22-28</object-id><object-id xmlns:xlink="http://www.w3.org/1999/xlink" content-type="arpha" xlink:type="simple">3B6B0FA6-82C3-5381-B625-8625D598372F</object-id><label>Figures 22–28.</label><caption><p><tp:taxon-name><tp:taxon-name-part taxon-name-part-type="genus" reg="Hexatoma">Hexatoma</tp:taxon-name-part> (<tp:taxon-name-part taxon-name-part-type="subgenus" reg="Eriocera">Eriocera</tp:taxon-name-part>) <tp:taxon-name-part taxon-name-part-type="species" reg="paragnava">paragnava</tp:taxon-name-part></tp:taxon-name> Alexander, 1973. <bold>22</bold> male habitus, lateral view <bold>23</bold> male head and thorax, dorsal view <bold>24</bold> female habitus, lateral view <bold>25</bold> ovipositor, dorsal view <bold>26</bold> ovipositor, ventral view <bold>27</bold> ovipositor, lateral view <bold>28</bold> right wing. Scale bars: 1 mm (22–28).</p></caption><graphic xmlns:xlink="http://www.w3.org/1999/xlink" xlink:href="zookeys-1071-155-g006.jpg" position="float" orientation="portrait" xlink:type="simple" id="oo_612054.jpg"><uri content-type="original_file" xlink:type="simple">https://binary.pensoft.net/fig/612054</uri></graphic></fig><p>Thorax (Figs 22–23) brownish yellow to brown with gray setae. Pronotum brownish yellow; propleuron brown; prescutum dark brown with a broad brown stripe at middle; prescutal suture brown; scutum brownish yellow to brown; scutellum yellow with a slender brownish yellow stripe at middle; mediotergite brownish yellow to brown. Thoracic pleuron mostly brown throughout, except prescutum, anepimeron, katepisternum and metakatepisternum partly brownish yellow. Legs: coxae and trochanters brownish yellow with gray setae; femora and tibiae brownish yellow with short brown setae; tarsi brown with brown setae. Wing (Figs 22, 28) pale yellow; stigma and veins brownish yellow. Venation: <italic>R<sub>2</sub></italic> moderately straight; <italic>R<sub>2+3</sub></italic> near half of <italic>R<sub>2+3+4</sub></italic>; cell <italic>M<sub>1</sub></italic> lacking; <italic>m-cu</italic> near 1/6 of cell <italic>dm</italic>. Halter (Figs 22, 23) length approximately 1.9 mm, whitened gray.</p><p>Abdomen (Fig. 22) with brownish yellow setae. First two segments more yellowed at lateral margin; segments 3–8 dark brown.</p><p>Male terminalia (Figs 22, 29–33) brown with brownish yellow setae. Posterior margin of ninth tergite with a U-shaped notch; gonocoxite large, elongate cylindrical, gently curved; clasper of gonostylus slender, terminal spine decurved; lobe of gonostylus short and stout, swollen with setae at middle; interbase two-layered membranous structure with spine-like apex; aedeagus smaller.</p><fig id="F7" position="float" orientation="portrait"><object-id xmlns:xlink="http://www.w3.org/1999/xlink" content-type="doi" xlink:type="simple">10.3897/zookeys.1071.66750.figures29-33</object-id><object-id xmlns:xlink="http://www.w3.org/1999/xlink" content-type="arpha" xlink:type="simple">ADA3F1F7-1C4F-51AC-A3D4-47C577722BA3</object-id><label>Figures 29–33.</label><caption><p><tp:taxon-name><tp:taxon-name-part taxon-name-part-type="genus" reg="Hexatoma">Hexatoma</tp:taxon-name-part> (<tp:taxon-name-part taxon-name-part-type="subgenus" reg="Eriocera">Eriocera</tp:taxon-name-part>) <tp:taxon-name-part taxon-name-part-type="species" reg="paragnava">paragnava</tp:taxon-name-part></tp:taxon-name> Alexander, 1973, male <bold>29</bold> terminalia, dorsal view <bold>30</bold> terminalia, ventral view <bold>31</bold> aedeagal complex, dorsal view <bold>32</bold> aedeagal complex, lateral view <bold>33</bold> aedeagal complex, ventral view. Scale bars: 0.5 mm (29–33).</p></caption><graphic xmlns:xlink="http://www.w3.org/1999/xlink" xlink:href="zookeys-1071-155-g007.jpg" position="float" orientation="portrait" xlink:type="simple" id="oo_612055.jpg"><uri content-type="original_file" xlink:type="simple">https://binary.pensoft.net/fig/612055</uri></graphic></fig><p><bold>Female</bold> (<italic>N</italic>=6): Body length 9.3–13.2 mm, wing length 10.8–12.3 mm, antenna length 1.2–1.4 mm.</p><p>Female (Figs 24–27) resembles male. Thoracic pleuron more brownish yellow. Abdomen plump, dark brown.</p><p>Ovipositor (Figs 24–27) short and fleshy, brownish yellow; cercus oval; Hypogynial valve longer.</p></tp:treatment-sec><tp:treatment-sec sec-type="distribution" id="SECID0EUBAG"><title>Distribution</title><p>. India (Assam); China (Xizang).</p></tp:treatment-sec><tp:treatment-sec sec-type="remarks" id="SECID0EZBAG"><title>Remarks</title><p>. This species was known previously only from India. With the present contribution it is recorded from China for the first time.</p></tp:treatment-sec></tp:taxon-treatment>
