# Supplementary material for: Hexatoma (Eriocera) Macquart (Diptera, Limoniidae) from Xizang, China
Source: Zookeys. 2021 Nov 18;1071:155–73. doi: 10.3897/zookeys.1071.66750 (PMC8616890; doi:10.3897/zookeys.1071.66750)
Supplement: XML Treatment for Hexatoma (Eriocera) perhirsuta [file zookeys.1071.66750-treatment4.xml]

<!DOCTYPE tp:taxon-treatment
  PUBLIC "-//TaxonX//DTD Taxonomic Treatment Publishing DTD v0 20100105//EN" "tax-treatment-NSO.dtd">
<tp:taxon-treatment xmlns:tp="http://www.plazi.org/taxpub"><tp:treatment-meta><kwd-group><label>Taxon classification</label><kwd>
                <named-content content-type="kingdom">Animalia</named-content>
              </kwd><kwd>
                <named-content content-type="order">Diptera</named-content>
              </kwd><kwd>
                <named-content content-type="family">Limoniidae</named-content>
              </kwd></kwd-group><mixed-citation publication-type="journal"><person-group><name><surname>Zhang</surname><given-names>Bing</given-names></name><name><surname>Yang</surname><given-names>Qicheng</given-names></name><name><surname>Li</surname><given-names>Yan</given-names></name><name><surname>Yang</surname><given-names>Ding</given-names></name></person-group><article-title><italic><tp:taxon-name><tp:taxon-name-part taxon-name-part-type="genus" reg="Hexatoma">Hexatoma</tp:taxon-name-part> (<tp:taxon-name-part taxon-name-part-type="subgenus" reg="Eriocera">Eriocera</tp:taxon-name-part>)</tp:taxon-name></italic> Macquart (<tp:taxon-name><tp:taxon-name-part taxon-name-part-type="order">Diptera</tp:taxon-name-part></tp:taxon-name>, <tp:taxon-name><tp:taxon-name-part taxon-name-part-type="family">Limoniidae</tp:taxon-name-part></tp:taxon-name>) from Xizang, China</article-title><source>Zookeys</source><day>18</day><month>11</month><year>2021</year><volume>1071</volume><fpage>155</fpage><lpage>173</lpage><pub-id pub-id-type="doi">10.3897/zookeys.1071.66750</pub-id></mixed-citation></tp:treatment-meta><tp:nomenclature><tp:taxon-name><object-id xmlns:xlink="http://www.w3.org/1999/xlink" content-type="arpha" xlink:type="simple">9AFF41CC-1698-5502-95D7-DE471C813413</object-id><tp:taxon-name-part taxon-name-part-type="genus" reg="Hexatoma">Hexatoma</tp:taxon-name-part> (<tp:taxon-name-part taxon-name-part-type="subgenus" reg="Eriocera">Eriocera</tp:taxon-name-part>) <tp:taxon-name-part taxon-name-part-type="species" reg="perhirsuta">perhirsuta</tp:taxon-name-part></tp:taxon-name><tp:taxon-authority>Alexander, 1973</tp:taxon-authority><tp:nomenclature-citation-list><tp:nomenclature-citation><tp:taxon-name><tp:taxon-name-part taxon-name-part-type="genus" reg="Hexatoma">Hexatoma</tp:taxon-name-part> (<tp:taxon-name-part taxon-name-part-type="subgenus" reg="Eriocera">Eriocera</tp:taxon-name-part>) <tp:taxon-name-part taxon-name-part-type="species" reg="perhirsuta">perhirsuta</tp:taxon-name-part></tp:taxon-name><comment>Alexander, 1973: 8. Type locality: India, Assam.</comment></tp:nomenclature-citation></tp:nomenclature-citation-list></tp:nomenclature><tp:treatment-sec sec-type="material" id="SECID0EWDAG"><title>Specimens examined</title><p>. 1 male (<named-content xmlns:xlink="http://www.w3.org/1999/xlink" content-type="dwc:institutional_code" xlink:type="simple">CAU</named-content>), China: Xizang, Sejilashan, 3200 m, 2013.VIII.2. 2 females (<named-content xmlns:xlink="http://www.w3.org/1999/xlink" content-type="dwc:institutional_code" xlink:type="simple">CAU</named-content>), China: Xizang, Lulang, 2013.VII.28. 1 male (<named-content xmlns:xlink="http://www.w3.org/1999/xlink" content-type="dwc:institutional_code" xlink:type="simple">CAU</named-content>), China: Xizang, Motuo, 80K, 2014.VII.23, Yan Li (light trap). 1 male (<named-content xmlns:xlink="http://www.w3.org/1999/xlink" content-type="dwc:institutional_code" xlink:type="simple">CAU</named-content>), China: Xizang, Motuo, 80K, 2014.VII.31, Yan Li (light trap). 1 male (<named-content xmlns:xlink="http://www.w3.org/1999/xlink" content-type="dwc:institutional_code" xlink:type="simple">CAU</named-content>), China: Xizang, Yigong, 2017.VIII.8, Qicheng Yang.</p></tp:treatment-sec><tp:treatment-sec sec-type="diagnosis" id="SECID0EQEAG"><title>Diagnosis</title><p>. Rostrum is very short; antenna has 6 segments, very long; vertical tubercle is large bulbous. Wing is brownish yellow; <italic>R<sub>2+3</sub></italic> is nearly three times length of <italic>R<sub>2+3+4</sub></italic>; cell <italic>M<sub>1</sub></italic> is present; <italic>m-cu</italic> is near 1/6 of cell <italic>dm</italic>. Posterior margin of ninth tergite has a deep U-shaped notch; interbase is well-developed, a two-layered membranous structure with spine apex.</p></tp:treatment-sec><tp:treatment-sec sec-type="redescription" id="SECID0EGFAG"><title>Redescription</title><p>. Male (<italic>N</italic> = 4): Body length 16.0–18.3 mm, wing length 18.2–21.3 mm, antenna length 46.0–61.2 mm.</p><p>Head (Figs 34–35) dark brown with very long abundant brown setae. Rostrum very short, dark brown; palpi brown. Antenna 6-segmented, very long, more than three times as long as wing; scape and pedicel blackish brown with long brown setae; flagellum dark brown with short brown setae. Vertical tubercle large bulbous, dark brown with abundant very long brown setae.</p><fig id="F8" position="float" orientation="portrait"><object-id xmlns:xlink="http://www.w3.org/1999/xlink" content-type="doi" xlink:type="simple">10.3897/zookeys.1071.66750.figures34-40</object-id><object-id xmlns:xlink="http://www.w3.org/1999/xlink" content-type="arpha" xlink:type="simple">6175E1FB-FFBC-5304-8724-E477F87CE1B6</object-id><label>Figures 34–40.</label><caption><p><tp:taxon-name><tp:taxon-name-part taxon-name-part-type="genus" reg="Hexatoma">Hexatoma</tp:taxon-name-part> (<tp:taxon-name-part taxon-name-part-type="subgenus" reg="Eriocera">Eriocera</tp:taxon-name-part>) <tp:taxon-name-part taxon-name-part-type="species" reg="perhirsuta">perhirsuta</tp:taxon-name-part></tp:taxon-name> Alexander, 1973 <bold>34</bold> male habitus, lateral view <bold>35</bold> male head and thorax, dorsal view <bold>36</bold> female habitus, lateral view <bold>37</bold> ovipositor, dorsal view <bold>38</bold> ovipositor, ventral view <bold>39</bold> ovipositor, lateral view <bold>40</bold> right wing. Scale bars: 1 mm (34–40).</p></caption><graphic xmlns:xlink="http://www.w3.org/1999/xlink" xlink:href="zookeys-1071-155-g008.jpg" position="float" orientation="portrait" xlink:type="simple" id="oo_612056.jpg"><uri content-type="original_file" xlink:type="simple">https://binary.pensoft.net/fig/612056</uri></graphic></fig><p>Thorax (Figs 34–35) dark brown with abundant very long brownish yellow setae. Legs: coxae dark brown with abundant very long brownish yellow setae; trochanters brownish yellow with long brownish yellow setae; femora yellow with short brownish yellow setae; tibiae and tarsi brown with short brown setae. Wing (Figs 34, 40) brownish yellow, stigma slightly brown; veins slightly brown, very inconspicuous against the ground. Venation: <italic>R<sub>2</sub></italic> moderately straight; <italic>R<sub>2+3</sub></italic> nearly three times as long as <italic>R<sub>2+3+4</sub></italic>; cell <italic>M<sub>1</sub></italic> slightly longer than its petiole; <italic>m-cu</italic> near 1/6 of cell <italic>dm</italic>. Halter (Figs 34–35) length approximately 3.2 mm, halter stem grayish brown with brown setae; knob brown.</p><p>Abdomen (Fig. 34) with abundant very long brownish yellow setae. First three segments brown; segments 4–8 dark brown.</p><p>Male terminalia (Figs 34, 41–45) brown with long brownish yellow setae. Posterior margin of ninth tergite with a deep U-shaped notch; posterior margin of ninth sternite with a deep V-shaped shallow; gonocoxite large, elongate cylindrical; clasper of gonostylus long and slender, terminal spine decurved; lobe of gonostylus short and stout, swollen with setae at middle; interbase well-developed, a two-layered membranous structure with spine-like apex; aedeagus smaller.</p><fig id="F9" position="float" orientation="portrait"><object-id xmlns:xlink="http://www.w3.org/1999/xlink" content-type="doi" xlink:type="simple">10.3897/zookeys.1071.66750.figures41-45</object-id><object-id xmlns:xlink="http://www.w3.org/1999/xlink" content-type="arpha" xlink:type="simple">C2DB8226-7024-50C9-B922-3091FE63E70D</object-id><label>Figures 41–45.</label><caption><p><tp:taxon-name><tp:taxon-name-part taxon-name-part-type="genus" reg="Hexatoma">Hexatoma</tp:taxon-name-part> (<tp:taxon-name-part taxon-name-part-type="subgenus" reg="Eriocera">Eriocera</tp:taxon-name-part>) <tp:taxon-name-part taxon-name-part-type="species" reg="perhirsuta">perhirsuta</tp:taxon-name-part></tp:taxon-name> Alexander, 1973, male <bold>41</bold> terminalia, dorsal view <bold>42</bold> terminalia, ventral view <bold>43</bold> aedeagal complex, dorsal view <bold>44</bold> aedeagal complex, lateral view <bold>45</bold> aedeagal complex, ventral view. Scale bars: 0.5 mm (41–45).</p></caption><graphic xmlns:xlink="http://www.w3.org/1999/xlink" xlink:href="zookeys-1071-155-g009.jpg" position="float" orientation="portrait" xlink:type="simple" id="oo_612057.jpg"><uri content-type="original_file" xlink:type="simple">https://binary.pensoft.net/fig/612057</uri></graphic></fig><p><bold>Female</bold> (<italic>N</italic>=2): Body length 21.3–24.7 mm, wing length 19.6–22.5 mm, antenna length 3.1–3.5 mm.</p><p>Female (Figs 36–39) resembles male. Thorax more brownish yellow. Abdomen longer, venter more brownish yellow.</p><p>Ovipositor (Figs 36–39) elongate, reddish yellow. Cercus narrowed toward tip. Hypogynial valve shorter, narrowed toward tip.</p></tp:treatment-sec><tp:treatment-sec sec-type="distribution" id="SECID0E4IAG"><title>Distribution</title><p>. India (Assam); China (Xizang).</p></tp:treatment-sec><tp:treatment-sec sec-type="remarks" id="SECID0ECJAG"><title>Remarks</title><p>. This species was known previously only from India. This is the first record from China.</p></tp:treatment-sec></tp:taxon-treatment>
