# Supplementary material for: Hexatoma (Eriocera) Macquart (Diptera, Limoniidae) from Xizang, China
Source: Zookeys. 2021 Nov 18;1071:155–73. doi: 10.3897/zookeys.1071.66750 (PMC8616890; doi:10.3897/zookeys.1071.66750)
Supplement: XML Treatment for Hexatoma (Eriocera) xizangensis [file zookeys.1071.66750-treatment5.xml]

<!DOCTYPE tp:taxon-treatment
  PUBLIC "-//TaxonX//DTD Taxonomic Treatment Publishing DTD v0 20100105//EN" "tax-treatment-NSO.dtd">
<tp:taxon-treatment xmlns:tp="http://www.plazi.org/taxpub"><tp:treatment-meta><kwd-group><label>Taxon classification</label><kwd>
                <named-content content-type="kingdom">Animalia</named-content>
              </kwd><kwd>
                <named-content content-type="order">Diptera</named-content>
              </kwd><kwd>
                <named-content content-type="family">Limoniidae</named-content>
              </kwd></kwd-group><mixed-citation publication-type="journal"><person-group><name><surname>Zhang</surname><given-names>Bing</given-names></name><name><surname>Yang</surname><given-names>Qicheng</given-names></name><name><surname>Li</surname><given-names>Yan</given-names></name><name><surname>Yang</surname><given-names>Ding</given-names></name></person-group><article-title><italic><tp:taxon-name><tp:taxon-name-part taxon-name-part-type="genus" reg="Hexatoma">Hexatoma</tp:taxon-name-part> (<tp:taxon-name-part taxon-name-part-type="subgenus" reg="Eriocera">Eriocera</tp:taxon-name-part>)</tp:taxon-name></italic> Macquart (<tp:taxon-name><tp:taxon-name-part taxon-name-part-type="order">Diptera</tp:taxon-name-part></tp:taxon-name>, <tp:taxon-name><tp:taxon-name-part taxon-name-part-type="family">Limoniidae</tp:taxon-name-part></tp:taxon-name>) from Xizang, China</article-title><source>Zookeys</source><day>18</day><month>11</month><year>2021</year><volume>1071</volume><fpage>155</fpage><lpage>173</lpage><pub-id pub-id-type="doi">10.3897/zookeys.1071.66750</pub-id></mixed-citation></tp:treatment-meta><tp:nomenclature><tp:taxon-name><object-id xmlns:xlink="http://www.w3.org/1999/xlink" content-type="arpha" xlink:type="simple">C3912DE1-E135-5C01-9E41-CCE1EC224A3E</object-id><tp:taxon-name-part taxon-name-part-type="genus" reg="Hexatoma">Hexatoma</tp:taxon-name-part> (<tp:taxon-name-part taxon-name-part-type="subgenus" reg="Eriocera">Eriocera</tp:taxon-name-part>) <tp:taxon-name-part taxon-name-part-type="species" reg="xizangensis">xizangensis</tp:taxon-name-part><object-id xmlns:xlink="http://www.w3.org/1999/xlink" content-type="zoobank" xlink:type="simple">http://zoobank.org/72D7BB50-F2AB-40AC-AA95-C86E200960B1</object-id></tp:taxon-name><tp:taxon-status xmlns:xlink="http://www.w3.org/1999/xlink" xlink:type="simple">sp. nov.</tp:taxon-status></tp:nomenclature><tp:treatment-sec sec-type="type material" id="SECID0ERKAG"><title>Type material</title><p><bold>. <italic>Holotype</italic></bold>: male (<named-content xmlns:xlink="http://www.w3.org/1999/xlink" content-type="dwc:institutional_code" xlink:type="simple">CAU</named-content>), China: Xizang, Beibeng, Jiangxincun, 2019.V.30, Qicheng Yang (light trap).</p></tp:treatment-sec><tp:treatment-sec sec-type="diagnosis" id="SECID0E6KAG"><title>Diagnosis</title><p>. Femora are yellow. Wing is brownish yellow with the following markings: an oblique transverse hyaline marking from <italic>R</italic> extended up to <italic>CuA</italic> in base of wing; origin of <italic>Rs</italic> with a small hyaline marking; a longer oblique transverse hyaline marking from <italic>R</italic> extended to wing margin before cord; both sides of <italic>R<sub>2</sub></italic> with a hyaline marking; tip of <italic>R<sub>1</sub></italic> from <italic>Sc</italic> to <italic>R<sub>3</sub></italic> with an oblique transverse hyaline marking. <italic>R<sub>2</sub></italic> is moderately oblique, approximately as long as <italic>R<sub>3+4</sub></italic>, placed before fork of <italic>R<sub>3+4</sub></italic>; cell <italic>M<sub>1</sub></italic> is lacking; <italic>m-cu</italic> is near 2/3 of cell <italic>dm</italic>. Abdomen is brown to darker brown except segments 8–9 yellow. Posterior margin of ninth tergite has two small triangular processes; interbase is cylindrical, but stubby at base.</p></tp:treatment-sec><tp:treatment-sec sec-type="description" id="SECID0EPMAG"><title>Description</title><p>. Male (<italic>N</italic> = 1): Body length 8.8 mm, wing length 7.2 mm.</p><p>Head (Figs 46) brown with long brown setae. Rostrum very short, brownish yellow; palpi brown. Antennal scape brown with brown setae; pedicel brownish yellow; flagellum is broken.</p><fig id="F10" position="float" orientation="portrait"><object-id xmlns:xlink="http://www.w3.org/1999/xlink" content-type="doi" xlink:type="simple">10.3897/zookeys.1071.66750.figures46-4946-48</object-id><object-id xmlns:xlink="http://www.w3.org/1999/xlink" content-type="arpha" xlink:type="simple">7B543728-FDBF-5209-A5BC-C4A96CF73738</object-id><label>Figures 46–49. 46–48</label><caption><p><tp:taxon-name><tp:taxon-name-part taxon-name-part-type="genus" reg="Hexatoma">Hexatoma</tp:taxon-name-part> (<tp:taxon-name-part taxon-name-part-type="subgenus" reg="Eriocera">Eriocera</tp:taxon-name-part>) <tp:taxon-name-part taxon-name-part-type="species" reg="xizangensis">xizangensis</tp:taxon-name-part></tp:taxon-name> sp. nov., male <bold>46</bold> habitus, lateral view <bold>47</bold> male thorax, dorsal view <bold>48</bold> right wing <bold>49</bold> wing of <tp:taxon-name><tp:taxon-name-part taxon-name-part-type="genus" reg="Hexatoma">Hexatoma</tp:taxon-name-part> (<tp:taxon-name-part taxon-name-part-type="subgenus" reg="Eriocera">Eriocera</tp:taxon-name-part>) <tp:taxon-name-part taxon-name-part-type="species" reg="decorata">decorata</tp:taxon-name-part></tp:taxon-name> (Brunetti, 1918: plate VII, fig. 12). Scale bars: 1.0 mm (46–48).</p></caption><graphic xmlns:xlink="http://www.w3.org/1999/xlink" xlink:href="zookeys-1071-155-g010.jpg" position="float" orientation="portrait" xlink:type="simple" id="oo_612058.jpg"><uri content-type="original_file" xlink:type="simple">https://binary.pensoft.net/fig/612058</uri></graphic></fig><p>Thorax (Figs 46, 47) brown with long brown setae. Legs: coxae and trochanters brown with long brown setae; femora and tibiae yellow with brown setae; basal two segments of tarsi yellow with brown setae, reminder segments brownish yellow to brown with brown setae. Wing (Figs 46, 48) brownish yellow, anal cells more yellow; anal cells with hyaline markings at base; an oblique transverse hyaline marking from <italic>R</italic> extended up to <italic>CuA</italic> in base of wing; origin of <italic>Rs</italic> with a small hyaline marking; a longer oblique transverse hyaline marking from <italic>R</italic> extended to wing margin before cord; both sides of <italic>R<sub>2</sub></italic> with a hyaline marking; tip of <italic>R<sub>1</sub></italic> from <italic>Sc</italic> to <italic>R<sub>3</sub></italic> with an oblique transverse hyaline marking; veins slightly brown, very inconspicuous against ground. Venation: <italic>R<sub>2</sub></italic> oblique, approximately as long as <italic>R<sub>3+4</sub></italic>, placed before fork of <italic>R<sub>3</sub></italic><sub>+</sub><italic><sub>4</sub></italic>; cell <italic>M<sub>1</sub></italic> lacking; <italic>m-cu</italic> near 2/3 of cell <italic>dm</italic>. Halter (Figs 46, 47) length approximately 1.2 mm, pale brown.</p><p>Abdomen (Fig. 46) with brown setae. Segments 1–5 brown, segments 6–7 dark brown, segment 8 yellow.</p><p>Male terminalia (Figs 46, 50–54) yellow with brownish yellow setae. Posterior margin of ninth tergite with two small triangular processes, with abundant brown setae; gonocoxite moderately stubby; clasper of gonostylus slender, terminal spine decurved; lobe of gonostylus short and stout, middle margin swollen with setae; interbase cylindrical, stubby at base; aedeagus longer, apically directed ventrally.</p><fig id="F11" position="float" orientation="portrait"><object-id xmlns:xlink="http://www.w3.org/1999/xlink" content-type="doi" xlink:type="simple">10.3897/zookeys.1071.66750.figures50-5650-54</object-id><object-id xmlns:xlink="http://www.w3.org/1999/xlink" content-type="arpha" xlink:type="simple">842EFDF4-42B7-51A3-B4AA-7BF8AD13DA31</object-id><label>Figures 50–56. 50–54</label><caption><p><tp:taxon-name><tp:taxon-name-part taxon-name-part-type="genus" reg="Hexatoma">Hexatoma</tp:taxon-name-part> (<tp:taxon-name-part taxon-name-part-type="subgenus" reg="Eriocera">Eriocera</tp:taxon-name-part>) <tp:taxon-name-part taxon-name-part-type="species" reg="xizangensis">xizangensis</tp:taxon-name-part></tp:taxon-name> sp. nov., male <bold>50</bold> terminalia, dorsal view <bold>51</bold> terminalia, ventral view <bold>52</bold> aedeagal complex, dorsal view <bold>53</bold> aedeagal complex, lateral view <bold>54</bold> aedeagal complex, ventral view <bold>55–56</bold><tp:taxon-name><tp:taxon-name-part taxon-name-part-type="genus" reg="Hexatoma">Hexatoma</tp:taxon-name-part> (<tp:taxon-name-part taxon-name-part-type="subgenus" reg="Eriocera">Eriocera</tp:taxon-name-part>) <tp:taxon-name-part taxon-name-part-type="species" reg="decorata">decorata</tp:taxon-name-part></tp:taxon-name> (Brunetti, 1918), male. <bold>55</bold> ninth tergite (Joseph, 1977: 427, fig. 17) <bold>56</bold> aedeagus (Joseph, 1977: 427, fig. 20). Scale bars: 0.5 mm (50–54).</p></caption><graphic xmlns:xlink="http://www.w3.org/1999/xlink" xlink:href="zookeys-1071-155-g011.jpg" position="float" orientation="portrait" xlink:type="simple" id="oo_612059.jpg"><uri content-type="original_file" xlink:type="simple">https://binary.pensoft.net/fig/612059</uri></graphic></fig></tp:treatment-sec><tp:treatment-sec sec-type="Female" id="SECID0ETRAG"><title>Female</title><p>. Unknown.</p></tp:treatment-sec><tp:treatment-sec sec-type="distribution" id="SECID0EYRAG"><title>Distribution</title><p>. China (Xizang).</p></tp:treatment-sec><tp:treatment-sec sec-type="etymology" id="SECID0E4RAG"><title>Etymology</title><p>. The species is named after Xizang Autonomous Region, where the type locality is located.</p></tp:treatment-sec><tp:treatment-sec sec-type="remarks" id="SECID0ECSAG"><title>Remarks</title><p>. This new species is very similar to <tp:taxon-name><tp:taxon-name-part taxon-name-part-type="genus" reg="Hexatoma">H.</tp:taxon-name-part> (<tp:taxon-name-part taxon-name-part-type="subgenus" reg="Eriocera">E.</tp:taxon-name-part>) <tp:taxon-name-part taxon-name-part-type="species" reg="decorata">decorata</tp:taxon-name-part></tp:taxon-name> (Brunetti, 1918) from India (W Bengal) in having similar wing markings, but can be separated from it by the wing with a longer oblique transverse hyaline marking from <italic>R</italic> extended to wing margin before cord (Figs 46, 48) and the posterior margin of the ninth tergite with two small triangular processes (Fig. 50). In <tp:taxon-name><tp:taxon-name-part taxon-name-part-type="genus" reg="Hexatoma">H.</tp:taxon-name-part> (<tp:taxon-name-part taxon-name-part-type="subgenus" reg="Eriocera">E.</tp:taxon-name-part>) <tp:taxon-name-part taxon-name-part-type="species" reg="decorata">decorata</tp:taxon-name-part></tp:taxon-name>, the oblique transverse hyaline marking from <italic>R</italic> extends to the <italic>CuP</italic> before the cord (Fig. 49 i.e., Brunetti, 1918: plate VII. fig. 12; Edwards, 1924: 304; Joseph, 1977: 427, fig. 16) and the posterior margin of the ninth tergite is produced, its margin concave (Fig. 55 i.e., Joseph, 1977: 427, fig. 7). These two species are very special within the subgenus <tp:taxon-name><tp:taxon-name-part taxon-name-part-type="subgenus" reg="Eriocera">Eriocera</tp:taxon-name-part></tp:taxon-name>, be<named-content xmlns:xlink="http://www.w3.org/1999/xlink" content-type="dwc:institutional_code" xlink:type="simple">CAU</named-content>se of their unique position and slope of vein <italic>R<sub>2</sub></italic> (Fig. 46, 48–49): it contacts vein <italic>R<sub>3+4</sub></italic> (and not vein <italic>R<sub>3</sub></italic> as is common in all <italic><tp:taxon-name><tp:taxon-name-part taxon-name-part-type="genus" reg="Eriocera">Eriocera</tp:taxon-name-part></tp:taxon-name></italic> with a short vein <italic>R<sub>2+3+4</sub></italic>), and is sloping forwards (also a very uncommon feature in <italic><tp:taxon-name><tp:taxon-name-part taxon-name-part-type="genus" reg="Eriocera">Eriocera</tp:taxon-name-part></tp:taxon-name></italic>).</p></tp:treatment-sec></tp:taxon-treatment>
